# Supplementary material for: Evaluating Procedure-Linked Risk Determinants in Trichinella spp. Inspection under a Quality Management System in Southern Spain
Source: Animals (Basel). 2024 Sep 27;14(19):2802. doi: 10.3390/ani14192802 (PMC11476041; doi:10.3390/ani14192802)
Supplement: Supplementary file 1 [file animals-14-02802-s001.zip › Table S2.xlsx]

## Sheet: Information
Article title	Evaluating Procedure-Linked Risk Determinants in Trichinella spp. Inspection under a Quality Management System in Southern Spain
Journal name	Animals
Authors' name	José Villegas Pérez, Francisco Javier Navas González, Salud Serrano Jiménez, Fernando García Viejo, Leandro Buffoni
Corresponding author's affiliation	Department of Genetics, Faculty of Veterinary Sciences, University of Córdoba, Spain.
Corresponding author's email	fjng87@hotmail.com
Supplementary Table S2.	Unidimensional test of equality of the means of the deviations (types, subtypes, and their frequencies)
	Variables marked in red and bold were deemed non-significant (P>0.05).

## Sheet: Deviations
Variable	Type	Lambda	F	DF1	DF2	p-value	Rank of Interclass Differences Discriminating Ability
Subtype a-Observation/Technic Requirement/Type 1/1	1	0.72049	292.704	4	3018	< 0,0001	1
Subtype a-Non Conformities/Technic Requirement/Type 1/1	1	0.763648	233.52	4	3018	< 0,0001	2
Subtype b-Observation/Technic Requirement/Type 1/1	1	0.80675	180.734	4	3018	< 0,0001	3
Subtype c-Observation/Management Requirement/Type 5/0	5	0.81576	170.404	4	3018	< 0,0001	4
Subtype c-Observation/Technic Requirement/Type 4/1	4	0.815942	170.198	4	3018	< 0,0001	5
Subtype d-Observation/Management Requirement/Type 5/0	5	0.832574	151.726	4	3018	< 0,0001	6
Subtype f-Observation/Management Requirement/Type 5/0	5	0.861333	121.468	4	3018	< 0,0001	7
Subtype c-Non Conformities/Technic Requirement/Type 4/1	4	0.867354	115.387	4	3018	< 0,0001	8
Subtype f-Observation/Management Requirement/Type 4/1	4	0.867354	115.387	4	3018	< 0,0001	9
Subtype c-Observation/Management Requirement/Type 4/1	4	0.879452	103.42	4	3018	< 0,0001	10
Subtype d-Observation/Management Requirement/Type 4/0	4	0.890404	92.868	4	3018	< 0,0001	11
Subtype b-Non Conformities/Technic Requirement/Type 1/1	1	0.892781	90.6121	4	3018	< 0,0001	12
Subtype a-Observation/Management Requirement/Type 5/1	5	0.903334	80.7392	4	3018	< 0,0001	13
Subtype b-Observation/Management Requirement/Type 2/1	2	0.903334	80.7392	4	3018	< 0,0001	14
Subtype a-Observation/Management Requirement/Type 4/0	4	0.903425	80.6549	4	3018	< 0,0001	15
Subtype c-Observation/Technic Requirement/Type 2/1	2	0.907968	76.4766	4	3018	< 0,0001	16
Subtype f-Observation/Technic Requirement/Type 5/0	5	0.921552	64.2277	4	3018	< 0,0001	17
Subtype c-Observation/Technic Requirement/Type 5/0	5	0.921552	64.2277	4	3018	< 0,0001	18
Subtype a-Non Conformities/Technic Requirement/Type 4/0	4	0.923187	62.7774	4	3018	< 0,0001	19
Subtype a-Observation/Management Requirement/Type 5/2	5	0.926472	59.8795	4	3018	< 0,0001	20
Subtype a-Observation/Technic Requirement/Type 5/1	5	0.926794	59.5969	4	3018	< 0,0001	21
Subtype b-Observation/Technic Requirement/Type 5/0	5	0.926852	59.5456	4	3018	< 0,0001	22
Subtype b-Observation/Management Requirement/Type 4/1	4	0.927767	58.7427	4	3018	< 0,0001	23
Subtype c-Non Conformities/Technic Requirement/Type 4/2	4	0.927767	58.7427	4	3018	< 0,0001	24
Subtype d-Observation/Technic Requirement/Type 5/0	5	0.931114	55.8197	4	3018	< 0,0001	25
Subtype b-Observation/Technic Requirement/Type 1/2	1	0.935711	51.8385	4	3018	< 0,0001	26
Subtype e-Observation/Management Requirement/Type 4/1	4	0.939826	48.3081	4	3018	< 0,0001	27
Subtype e-Observation/Technic Requirement/Type 2/0	2	0.942878	45.7095	4	3018	< 0,0001	28
Subtype a-Observation/Management Requirement/Type 5/3	5	0.944927	43.974	4	3018	< 0,0001	29
Subtype d-Observation/Management Requirement/Type 2/1	2	0.944927	43.974	4	3018	< 0,0001	30
Subtype b-Observation/Management Requirement/Type 5/0	5	0.946898	42.3127	4	3018	< 0,0001	31
Subtype b-Observation/Technic Requirement/Type 2/0	2	0.948504	40.9634	4	3018	< 0,0001	32
Subtype b-Observation/Management Requirement/Type 5/2	5	0.949534	40.1007	4	3018	< 0,0001	33
Subtype e-Observation/Technic Requirement/Type 5/0	5	0.951935	38.096	4	3018	< 0,0001	34
Subtype e-Observation/Management Requirement/Type 2/0	2	0.952011	38.033	4	3018	< 0,0001	35
Non Conformities/Technic Requirement/Type 3/	3	0.952092	37.9658	4	3018	< 0,0001	36
Subtype e-Observation/Technic Requirement/Type 4/0	4	0.952712	37.4496	4	3018	< 0,0001	37
Subtype b-Observation/Technic Requirement/Type 1/0	1	0.95607	34.6685	4	3018	< 0,0001	38
Subtype b-Non Conformities/Technic Requirement/Type 1/2	1	0.957155	33.7736	4	3018	< 0,0001	39
Observation/Technic Requirement/Type 3/	3	0.958604	32.5817	4	3018	< 0,0001	40
Subtype d-Observation/Technic Requirement/Type 2/1	2	0.963334	28.7177	4	3018	< 0,0001	41
Subtype d-Non Conformities/Technic Requirement/Type 4/1	4	0.96392	28.2417	4	3018	< 0,0001	42
Subtype a-Observation/Technic Requirement/Type 2/1	2	0.967928	25.0005	4	3018	< 0,0001	43
Subtype c-Non Conformities/Technic Requirement/Type 2/1	2	0.972518	21.3207	4	3018	< 0,0001	44
Subtype a-Observation/Management Requirement/Type 2/1	2	0.972518	21.3207	4	3018	< 0,0001	45
Subtype a-Observation/Technic Requirement/Type 4/1	4	0.975954	18.5895	4	3018	< 0,0001	46
Subtype c-Observation/Technic Requirement/Type 4/2	4	0.975954	18.5895	4	3018	< 0,0001	47
Subtype e-Observation/Technic Requirement/Type 4/1	4	0.975954	18.5895	4	3018	< 0,0001	48
Subtype g-Non Conformities/Technic Requirement/Type 4/1	4	0.975954	18.5895	4	3018	< 0,0001	49
Subtype a-Observation/Technic Requirement/Type 5/2	5	0.977106	17.678	4	3018	< 0,0001	50
Subtype b-Observation/Technic Requirement/Type 2/1	2	0.977106	17.678	4	3018	< 0,0001	51
Subtype a-Observation/Technic Requirement/Type 1/2	1	0.978585	16.5115	4	3018	< 0,0001	52
Subtype b-Observation/Management Requirement/Type 1/1	1	0.978585	16.5115	4	3018	< 0,0001	53
Subtype a-Observation/Technic Requirement/Type 1/3	1	0.978585	16.5115	4	3018	< 0,0001	54
Subtype b-Non Conformities/Technic Requirement/Type 1/3	1	0.978585	16.5115	4	3018	< 0,0001	55
Subtype b-Observation/Technic Requirement/Type 1/3	1	0.978585	16.5115	4	3018	< 0,0001	56
Subtype a-Observation/Management Requirement/Type 5/4	5	0.981691	14.0717	4	3018	< 0,0001	57
Subtype d-Observation/Management Requirement/Type 2/0	2	0.982043	13.7961	4	3018	< 0,0001	58
Subtype b-Non Conformities/Technic Requirement/Type 1/0	1	0.984127	12.1694	4	3018	< 0,0001	59
Subtype b-Non Conformities/Technic Requirement/Type 4/1	4	0.984391	11.9639	4	3018	< 0,0001	60
Subtype d-Observation/Management Requirement/Type 2/2	2	0.986273	10.5013	4	3018	< 0,0001	61
Subtype a-Observation/Technic Requirement/Type 5/3	5	0.986273	10.5013	4	3018	< 0,0001	62
Subtype b-Observation/Management Requirement/Type 5/3	5	0.986273	10.5013	4	3018	< 0,0001	63
Subtype b-Observation/Management Requirement/Type 2/2	2	0.986273	10.5013	4	3018	< 0,0001	64
Subtype b-Non Conformities/Management Requirement/Type 5/1	5	0.986273	10.5013	4	3018	< 0,0001	65
Subtype a-Observation/Technic Requirement/Type 5/0	5	0.98654	10.2942	4	3018	< 0,0001	66
Subtype c-Observation/Technic Requirement/Type 2/0	2	0.986994	9.94232	4	3018	< 0,0001	67
Subtype f-Non Conformities/Management Requirement/Type 4/2	4	0.987981	9.17854	4	3018	< 0,0001	68
Subtype b-Observation/Technic Requirement/Type 4/1	4	0.987981	9.17854	4	3018	< 0,0001	69
Subtype c-Non Conformities/Management Requirement/Type 4/1	4	0.987981	9.17854	4	3018	< 0,0001	70
Subtype c-Non Conformities/Technic Requirement/Type 4/3	4	0.987981	9.17854	4	3018	< 0,0001	71
Subtype c-Observation/Management Requirement/Type 4/2	4	0.987981	9.17854	4	3018	< 0,0001	72
Subtype d-Non Conformities/Technic Requirement/Type 4/2	4	0.987981	9.17854	4	3018	< 0,0001	73
Subtype a-Non Conformities/Technic Requirement/Type 4/1	4	0.987981	9.17854	4	3018	< 0,0001	74
Subtype d-Observation/Management Requirement/Type 4/1	4	0.987981	9.17854	4	3018	< 0,0001	75
Subtype d-Observation/Technic Requirement/Type 4/1	4	0.987981	9.17854	4	3018	< 0,0001	76
Subtype f-Non Conformities/Management Requirement/Type 4/1	4	0.987981	9.17854	4	3018	< 0,0001	77
Subtype a-Non Conformities/Technic Requirement/Type 1/0	1	0.990462	7.26565	4	3018	< 0,0001	78
Subtype a-Non Conformities/Management Requirement/Type 5/1	5	0.990852	6.96618	4	3018	< 0,0001	79
Subtype e-Observation/Management Requirement/Type 5/1	5	0.990852	6.96618	4	3018	< 0,0001	80
Subtype f-Observation/Technic Requirement/Type 2/1	2	0.990852	6.96618	4	3018	< 0,0001	81
Subtype a-Non Conformities/Management Requirement/Type 5/2	5	0.990852	6.96618	4	3018	< 0,0001	82
Subtype c-Observation/Technic Requirement/Type 5/1	5	0.990852	6.96618	4	3018	< 0,0001	83
Subtype a-Non Conformities/Technic Requirement/Type 2/1	2	0.990852	6.96618	4	3018	< 0,0001	84
Subtype a-Observation/Technic Requirement/Type 2/2	2	0.990852	6.96618	4	3018	< 0,0001	85
Subtype d-Non Conformities/Technic Requirement/Type 2/1	2	0.990852	6.96618	4	3018	< 0,0001	86
Subtype e-Observation/Technic Requirement/Type 2/1	2	0.990852	6.96618	4	3018	< 0,0001	87
Subtype a-Observation/Management Requirement/Type 5/5	5	0.990852	6.96618	4	3018	< 0,0001	88
Subtype b-Non Conformities/Management Requirement/Type 5/2	5	0.990852	6.96618	4	3018	< 0,0001	89
Observation/Management Requirement/Type 3/	3	0.992939	5.36551	4	3018	< 0,0001	90
Subtype b-Observation/Management Requirement/Type 2/0	2	0.992972	5.33985	4	3018	< 0,0001	91
Subtype b-Non Conformities/Technic Requirement/Type 5/1	5	0.995427	3.46593	4	3018	0.00783536	92
Subtype b-Observation/Management Requirement/Type 2/3	2	0.995427	3.46593	4	3018	0.00783536	93
Subtype c-Observation/Management Requirement/Type 2/1	2	0.995427	3.46593	4	3018	0.00783536	94
Subtype b-Observation/Management Requirement/Type 5/4	5	0.995427	3.46593	4	3018	0.00783536	95
Subtype d-Non Conformities/Management Requirement/Type 2/1	2	0.995427	3.46593	4	3018	0.00783536	96
Subtype b-Non Conformities/Management Requirement/Type 5/0	5	0.997849	1.62609	4	3018	0.164821	97
Subtype a-Observation/Management Requirement/Type 5/0	5	0.998256	1.31845	4	3018	0.260608	98
Subtype a-Non Conformities/Management Requirement/Type 5/	5	0.998931	0.807561	4	3018	0.520166	99
Subtype a-Observation/Management Requirement/Type 5/	5	0.998931	0.807561	4	3018	0.520166	100
